# Supplementary material for: Exploratory Study of the Relationship between an Oral Fungal Swab Test and Patient Blood Test Data
Source: Microorganisms. 2023 Nov 29;11(12):2887. doi: 10.3390/microorganisms11122887 (PMC10745972; doi:10.3390/microorganisms11122887)
Supplement: Supplementary file 1 [file microorganisms-11-02887-s001.zip]

Archive with 1 entries (1 files):
- microorganisms-2733211-supplementary.pdf
